# Supplementary material for: Kinetic and Mechanistic Analysis of Phenol Adsorption on Activated Carbons from Kenaf
Source: Molecules. 2024 Oct 18;29(20):4941. doi: 10.3390/molecules29204941 (PMC11510434; doi:10.3390/molecules29204941)
Supplement: Supplementary file 1 [file molecules-29-04941-s001.zip]

Archive with 1 entries (1 files):
- molecules-3220263-supplementary.pdf
